# Supplementary material for: Adipocyte-Derived Extracellular Vesicles Promote Prostate Cancer Cell Aggressiveness by Enabling Multiple Phenotypic and Metabolic Changes
Source: Cells. 2022 Aug 3;11(15):2388. doi: 10.3390/cells11152388 (PMC9368412; doi:10.3390/cells11152388)
Supplement: Supplementary file 1 [file cells-11-02388-s001.zip]

Archive with 1 entries (1 files):
- cells-1830615-supplementary.pdf
